# Supplementary material for: Contribution to the genus Xanthocorus Miyatake (Coleoptera, Coccinellidae, Chilocorini)
Source: Zookeys. 2015 Jul 2;(511):89–98. doi: 10.3897/zookeys.511.9584 (PMC4523747; doi:10.3897/zookeys.511.9584)
Supplement: XML Treatment for Xanthocorus [file zookeys.511.9584-treatment1.xml]

<!DOCTYPE tp:taxon-treatment
  PUBLIC "-//TaxonX//DTD Taxonomic Treatment Publishing DTD v0 20100105//EN" "tax-treatment-NSO.dtd">
<tp:taxon-treatment xmlns:tp="http://www.plazi.org/taxpub"><tp:treatment-meta><kwd-group><label>Taxon classification</label><kwd><named-content content-type="kingdom">Animalia</named-content></kwd><kwd><named-content content-type="order">Coleoptera</named-content></kwd><kwd><named-content content-type="family">Coccinellidae</named-content></kwd></kwd-group><mixed-citation publication-type="journal"><person-group><name><surname>Li</surname><given-names>Wenjing</given-names></name><name><surname>Chen</surname><given-names>Xiaosheng</given-names></name><name><surname>Wang</surname><given-names>Xingmin</given-names></name><name><surname>Ren</surname><given-names>Shunxiang</given-names></name></person-group><article-title>Contribution to the genus <italic><tp:taxon-name><tp:taxon-name-part taxon-name-part-type="genus">Xanthocorus</tp:taxon-name-part></tp:taxon-name></italic> Miyatake (<tp:taxon-name><tp:taxon-name-part taxon-name-part-type="order">Coleoptera</tp:taxon-name-part></tp:taxon-name>, <tp:taxon-name><tp:taxon-name-part taxon-name-part-type="family">Coccinellidae</tp:taxon-name-part></tp:taxon-name>, <tp:taxon-name><tp:taxon-name-part taxon-name-part-type="tribe">Chilocorini</tp:taxon-name-part></tp:taxon-name>)</article-title><source>Zookeys</source><day>2</day><month>7</month><year>2015</year><volume>2015</volume><issue>511</issue><fpage>89</fpage><lpage>98</lpage><pub-id pub-id-type="doi">10.3897/zookeys.511.9584</pub-id></mixed-citation></tp:treatment-meta><tp:nomenclature><tp:taxon-name>
                        <tp:taxon-name-part taxon-name-part-type="genus">Xanthocorus</tp:taxon-name-part>
                    </tp:taxon-name><tp:taxon-authority>Miyatake, 1970</tp:taxon-authority><tp:nomenclature-citation-list><tp:nomenclature-citation><tp:taxon-name><tp:taxon-name-part taxon-name-part-type="genus">Exochomus</tp:taxon-name-part> (<tp:taxon-name-part taxon-name-part-type="subgenus">Xanthocorus</tp:taxon-name-part>)</tp:taxon-name><comment> Miyatake, 1970: 312. Type species: <tp:taxon-name><tp:taxon-name-part taxon-name-part-type="genus">Exochomus</tp:taxon-name-part> (<tp:taxon-name-part taxon-name-part-type="subgenus">Xanthocorus</tp:taxon-name-part>) <tp:taxon-name-part taxon-name-part-type="species">nigromarginatus</tp:taxon-name-part></tp:taxon-name> Miyatake, 1970, by original designation. Validated by <xref ref-type="bibr" rid="B3">Kovář 1997</xref>: 24.</comment></tp:nomenclature-citation></tp:nomenclature-citation-list></tp:nomenclature><tp:treatment-sec sec-type="Diagnosis"><title>Diagnosis.</title><p>The genus <italic><tp:taxon-name><tp:taxon-name-part taxon-name-part-type="genus">Xanthocorus</tp:taxon-name-part></tp:taxon-name></italic> can be distinguished from other genera of the tribe <tp:taxon-name><tp:taxon-name-part taxon-name-part-type="tribe">Chilocorini</tp:taxon-name-part></tp:taxon-name> by the following combination of characters: antenna composed of 10 antennomeres, relatively slender, terminal antennomere very small and inserted in antennomere 9 (Fig. <xref ref-type="fig" rid="F1">1a</xref>); pronotal basal margin without bordering line; prosternal process narrow, without carinae (Fig. <xref ref-type="fig" rid="F1">1e</xref>); elytral epipleura distinctly oblique and without foveae; <!--PageBreak-->abdominal postcoxal lines semicircular, incomplete laterally (Figs <xref ref-type="fig" rid="F2">2d</xref>, <xref ref-type="fig" rid="F3">3d</xref>, <xref ref-type="fig" rid="F4">4d</xref>); front tibiae without apical spurs, mid and hind tibiae with two apical spurs (Figs <xref ref-type="fig" rid="F1">1h</xref>, <xref ref-type="fig" rid="F1">1i</xref>); tarsal claw with basal tooth (Fig. <xref ref-type="fig" rid="F1">1j</xref>).</p><fig id="F1" position="float" orientation="portrait"><label>Figure 1.</label><caption><p><italic><tp:taxon-name><tp:taxon-name-part taxon-name-part-type="genus">Xanthocorus</tp:taxon-name-part> <tp:taxon-name-part taxon-name-part-type="species">nigromarginatus</tp:taxon-name-part></tp:taxon-name></italic> (Miyatake, 1970). <bold>a</bold> antenna <bold>b</bold> mandible <bold>c</bold> labium <bold>d</bold> maxilla <bold>e</bold> prosternum <bold>f</bold> meso- and metaventrite <bold>g</bold> metendosternite <bold>h</bold> front leg <bold>i</bold> hind leg <bold>j</bold> tarsal claws. Scale bars: 0.1 mm.</p></caption><graphic xmlns:xlink="http://www.w3.org/1999/xlink" xlink:href="zookeys-511-089-g001.jpg" position="float" orientation="portrait" xlink:type="simple" id="oo_46271.jpg"/></fig><fig id="F2" position="float" orientation="portrait"><label>Figure 2.</label><caption><p><italic><tp:taxon-name><tp:taxon-name-part taxon-name-part-type="genus">Xanthocorus</tp:taxon-name-part> <tp:taxon-name-part taxon-name-part-type="species">nigromarginatus</tp:taxon-name-part></tp:taxon-name></italic> (Miyatake, 1970). <bold>a</bold> dorsal view <bold>b</bold> lateral view <bold>c</bold> anterior view <bold>d</bold> abdomen <bold>e</bold> penis <bold>f</bold> apex of penis <bold>g</bold> tegmen, lateral view <bold>h</bold> tegmen, ventral view <bold>i</bold> female genitalia: ovipositor. Scale bars: 0.1 mm.</p></caption><graphic xmlns:xlink="http://www.w3.org/1999/xlink" xlink:href="zookeys-511-089-g002.jpg" position="float" orientation="portrait" xlink:type="simple" id="oo_46272.jpg"/></fig><fig id="F3" position="float" orientation="portrait"><label>Figure 3.</label><caption><p><italic><tp:taxon-name><tp:taxon-name-part taxon-name-part-type="genus">Xanthocorus</tp:taxon-name-part> <tp:taxon-name-part taxon-name-part-type="species">nigrosuturalis</tp:taxon-name-part></tp:taxon-name></italic> sp. n. <bold>a</bold> dorsal view <bold>b</bold> lateral view <bold>c</bold> anterior view <bold>d</bold> abdomen <bold>e</bold> penis <bold>f</bold> apex of penis <bold>g</bold> tegmen, lateral view <bold>h</bold> tegmen, ventral view <bold>i</bold>–<bold>j</bold> female genitalia: <bold>i</bold> ovipositor <bold>j</bold> spermatheca. Scale bars: 0.1 mm.</p></caption><graphic xmlns:xlink="http://www.w3.org/1999/xlink" xlink:href="zookeys-511-089-g003.jpg" position="float" orientation="portrait" xlink:type="simple" id="oo_46273.jpg"/></fig></tp:treatment-sec><tp:treatment-sec sec-type="Description"><title>Description.</title><p>Body broadly oval to almost circular in outline, moderately convex. Dorsum glabrous.</p><p>Head relatively large, 0.50–0.58 times pronotal width, covered with short, greyish pubescence; antenna composed of 10 antennomeres, relatively slender, scape and pedicel stout, of the same width, and pedicel distinctly shorter than scape, antennomeres 3–8 gradually broadening, antennomere 9 slightly narrower than 8, and terminal antennomere short, partially embedded in antennomere 9 (Fig. <xref ref-type="fig" rid="F1">1a</xref>). Mandible unidentate, prostheca distinct, lateral margin of mandible strongly curved (Fig. <xref ref-type="fig" rid="F1">1b</xref>). Terminal maxillary palpomere broadening apically, apical margin strongly obliquely truncate (Fig. <xref ref-type="fig" rid="F1">1d</xref>). Terminal labial palpomere stout with rounded apex (Fig. <xref ref-type="fig" rid="F1">1c</xref>).</p><p>Prothorax descending anteriorly. Base of pronotum and elytra not contiguous all along their length. Basal margin of pronotum without bordering line. Prosternum T-shaped, in front of coxae distinctly longer than basal width of prosternal process. Prosternal process narrow, parallel sided, without carinae (Fig. <xref ref-type="fig" rid="F1">1e</xref>). Mesoventrite approximately trapezoidal, mesal surface with emarginate fossa for receiving apex of prosternal process. Mesoventral process narrow; meso-metaventral process narrow, junction arcuate anteriorly, with visible suture (Fig. <xref ref-type="fig" rid="F1">1f</xref>). Metendosternite stalk as long as broad (Fig. <xref ref-type="fig" rid="F1">1g</xref>). Scutellum small,triangular. Elytra distinctly wider than pronotum at base, surface finely or coarsely punctate. Elytral epipleura distinctly oblique and without foveae. Abdomen with five ventrites in female and six ventrites in male. Abdominal postcoxal lines recurved, incomplete laterally. Front tibiae without apical spurs, mid and hind tibiae with two apical spurs (Fig. <xref ref-type="fig" rid="F1">1h</xref>, <xref ref-type="fig" rid="F1">1i</xref>); tarsal claw with basal tooth (Fig. <xref ref-type="fig" rid="F1">1j</xref>).</p></tp:treatment-sec><tp:treatment-sec sec-type="Key to species of the genus Xanthocorus from China"><title>Key to species of the genus <italic><tp:taxon-name><tp:taxon-name-part taxon-name-part-type="genus">Xanthocorus</tp:taxon-name-part></tp:taxon-name></italic> from China</title><table-wrap content-type="key" position="anchor" orientation="portrait"><table id="TID0EEFAC" rules="all"><tbody><tr><td rowspan="1" colspan="1">1</td><td rowspan="1" colspan="1">Body broadly oval, elytra yellow or brownish yellow, suture black</td><td rowspan="1" colspan="1"><bold>2</bold></td></tr><tr><td rowspan="1" colspan="1">–</td><td rowspan="1" colspan="1">Body almost circular, elytra yellow with only lateral margins black (Fig. <xref ref-type="fig" rid="F2">2a</xref>)</td><td rowspan="1" colspan="1"><bold><italic><tp:taxon-name><tp:taxon-name-part taxon-name-part-type="genus">Xanthocorus</tp:taxon-name-part> <tp:taxon-name-part taxon-name-part-type="species">nigromarginatus</tp:taxon-name-part></tp:taxon-name></italic></bold></td></tr><tr><td rowspan="1" colspan="1">2</td><td rowspan="1" colspan="1">Elytra yellow, with lateral and anterior margins, and suture black (Fig. <xref ref-type="fig" rid="F3">3a</xref>), penis with blunt and bifurcate apex (Fig. <xref ref-type="fig" rid="F3">3f</xref>)</td><td rowspan="1" colspan="1"><bold><italic><tp:taxon-name><tp:taxon-name-part taxon-name-part-type="genus">Xanthocorus</tp:taxon-name-part> <tp:taxon-name-part taxon-name-part-type="species">nigrosuturalis</tp:taxon-name-part></tp:taxon-name></italic> sp. n.</bold></td></tr><tr><td rowspan="1" colspan="1">–</td><td rowspan="1" colspan="1">Elytra brownish yellow, only elytral suture black (Fig. <xref ref-type="fig" rid="F4">4a</xref>), penis with pointed apex (Fig. <xref ref-type="fig" rid="F4">4f</xref>)</td><td rowspan="1" colspan="1"><bold><italic><tp:taxon-name><tp:taxon-name-part taxon-name-part-type="genus">Xanthocorus</tp:taxon-name-part> <tp:taxon-name-part taxon-name-part-type="species">mucronatus</tp:taxon-name-part></tp:taxon-name></italic> sp. n.</bold></td></tr></tbody></table></table-wrap><fig id="F4" position="float" orientation="portrait"><label>Figure 4.</label><caption><p><italic><tp:taxon-name><tp:taxon-name-part taxon-name-part-type="genus">Xanthocorus</tp:taxon-name-part> <tp:taxon-name-part taxon-name-part-type="species">mucronatus</tp:taxon-name-part></tp:taxon-name></italic> sp. n. <bold>a</bold> dorsal view <bold>b</bold> lateral view <bold>c</bold> anterior view <bold>d</bold> abdomen <bold>e</bold> penis <bold>f</bold> apex of penis <bold>g</bold> tegmen, lateral view <bold>h</bold> tegmen, ventral view. Scale bars: 0.1 mm.</p></caption><graphic xmlns:xlink="http://www.w3.org/1999/xlink" xlink:href="zookeys-511-089-g004.jpg" position="float" orientation="portrait" xlink:type="simple" id="oo_46274.jpg"/></fig></tp:treatment-sec><ref-list><ref id="B3"><mixed-citation xmlns:xlink="http://www.w3.org/1999/xlink" xlink:type="simple"><person-group><name name-style="western"><surname>Kovář</surname><given-names>I</given-names></name></person-group> (<year>1997</year>) <article-title>Revision of the genera <italic><tp:taxon-name><tp:taxon-name-part taxon-name-part-type="genus">Brumus</tp:taxon-name-part></tp:taxon-name></italic> Muls. and <italic><tp:taxon-name><tp:taxon-name-part taxon-name-part-type="genus">Exochomus</tp:taxon-name-part></tp:taxon-name></italic> Redtb. (<tp:taxon-name><tp:taxon-name-part taxon-name-part-type="order">Coleoptera</tp:taxon-name-part></tp:taxon-name>: <tp:taxon-name><tp:taxon-name-part taxon-name-part-type="family">Coccinellidae</tp:taxon-name-part></tp:taxon-name>) of the Palaearctic region. Part I.</article-title> <source>Acta Entomologica Musei Nationalis Pragae</source> <volume>44</volume>: <fpage>5</fpage>–<lpage>124</lpage>. </mixed-citation></ref></ref-list></tp:taxon-treatment>
