# Supplementary material for: Contribution to the genus Xanthocorus Miyatake (Coleoptera, Coccinellidae, Chilocorini)
Source: Zookeys. 2015 Jul 2;(511):89–98. doi: 10.3897/zookeys.511.9584 (PMC4523747; doi:10.3897/zookeys.511.9584)
Supplement: XML Treatment for Xanthocorus nigromarginatus [file zookeys.511.9584-treatment2.xml]

<!DOCTYPE tp:taxon-treatment
  PUBLIC "-//TaxonX//DTD Taxonomic Treatment Publishing DTD v0 20100105//EN" "tax-treatment-NSO.dtd">
<tp:taxon-treatment xmlns:tp="http://www.plazi.org/taxpub"><tp:treatment-meta><kwd-group><label>Taxon classification</label><kwd><named-content content-type="kingdom">Animalia</named-content></kwd><kwd><named-content content-type="order">Coleoptera</named-content></kwd><kwd><named-content content-type="family">Coccinellidae</named-content></kwd></kwd-group><mixed-citation publication-type="journal"><person-group><name><surname>Li</surname><given-names>Wenjing</given-names></name><name><surname>Chen</surname><given-names>Xiaosheng</given-names></name><name><surname>Wang</surname><given-names>Xingmin</given-names></name><name><surname>Ren</surname><given-names>Shunxiang</given-names></name></person-group><article-title>Contribution to the genus <italic><tp:taxon-name><tp:taxon-name-part taxon-name-part-type="genus">Xanthocorus</tp:taxon-name-part></tp:taxon-name></italic> Miyatake (<tp:taxon-name><tp:taxon-name-part taxon-name-part-type="order">Coleoptera</tp:taxon-name-part></tp:taxon-name>, <tp:taxon-name><tp:taxon-name-part taxon-name-part-type="family">Coccinellidae</tp:taxon-name-part></tp:taxon-name>, <tp:taxon-name><tp:taxon-name-part taxon-name-part-type="tribe">Chilocorini</tp:taxon-name-part></tp:taxon-name>)</article-title><source>Zookeys</source><day>2</day><month>7</month><year>2015</year><volume>2015</volume><issue>511</issue><fpage>89</fpage><lpage>98</lpage><pub-id pub-id-type="doi">10.3897/zookeys.511.9584</pub-id></mixed-citation></tp:treatment-meta><tp:nomenclature><tp:taxon-name>
                        <tp:taxon-name-part taxon-name-part-type="genus">Xanthocorus</tp:taxon-name-part>
                        <tp:taxon-name-part taxon-name-part-type="species">nigromarginatus</tp:taxon-name-part>
                    </tp:taxon-name><tp:taxon-authority>(Miyatake, 1970)</tp:taxon-authority><xref ref-type="fig" rid="F1">Figs 1a–j</xref><xref ref-type="fig" rid="F2">, 2a–i</xref><xref ref-type="fig" rid="F5">, 5</xref><tp:nomenclature-citation-list><tp:nomenclature-citation><tp:taxon-name><tp:taxon-name-part taxon-name-part-type="genus">Exochomus</tp:taxon-name-part> (<tp:taxon-name-part taxon-name-part-type="subgenus">Xanthocorus</tp:taxon-name-part>) <tp:taxon-name-part taxon-name-part-type="species">nigromarginatus</tp:taxon-name-part></tp:taxon-name><comment> Miyatake, 1970: 312; <xref ref-type="bibr" rid="B6">Pang and Mao 1979</xref>: 76; <xref ref-type="bibr" rid="B1">Cao et al. 1992</xref>: 152; <xref ref-type="bibr" rid="B7">Pang et al. 2004</xref>: 316; <xref ref-type="bibr" rid="B8">Ren et al. 2009</xref>: 136.</comment></tp:nomenclature-citation><tp:nomenclature-citation><tp:taxon-name><tp:taxon-name-part taxon-name-part-type="genus">Xanthocorus</tp:taxon-name-part> <tp:taxon-name-part taxon-name-part-type="species">nigromarginatus</tp:taxon-name-part></tp:taxon-name><comment>: Kovář, 1997: 24.</comment></tp:nomenclature-citation></tp:nomenclature-citation-list></tp:nomenclature><tp:treatment-sec sec-type="Diagnosis"><title>Diagnosis.</title><p>This species can be distinguished from other species of <italic><tp:taxon-name><tp:taxon-name-part taxon-name-part-type="genus">Xanthocorus</tp:taxon-name-part></tp:taxon-name></italic> by the following combination of characters: body almost circular, pronotum black with anterior angles and anterior margin yellow; elytra yellow, only elytral lateral margins of elytra black (Fig. <xref ref-type="fig" rid="F2">2a–c</xref>); apex of penis bifurcate, penis guide slightly asymmetrical, parameres stout (Fig. <xref ref-type="fig" rid="F2">2e–h</xref>).</p></tp:treatment-sec><tp:treatment-sec sec-type="Description"><title>Description.</title><p>TL: 5.53–5.92 mm, TW: 5.11–5.30 mm, TH: 2.80–2.88 mm, TL/TW: 1.08–1.12, PL/PW: 0.49–0.50, EL/EW: 0.97–0.99.</p><p>Body almost circular, moderately convex. Head yellow with black vertex in male, entirely black in female. Mouthparts and antennae brown, sparsely covered with short, greyish pubescence. Pronotum black, only anterior angles and anterior margin yellow. Scutellum black. Elytra yellow, only elytral bead black (Fig. <xref ref-type="fig" rid="F2">2a–c</xref>). Underside black except inner part of elytral epipleura yellow and abdominal ventrites brownish black, sparsely covered with short, greyish pubescence.</p><p>Head relatively large, 0.50 times pronotal width, punctation on frons large and densely distributed, 0.5–1.5 diameters apart, surface polished between punctation. Eyes approximately oval, densely faceted, interocular distance 0.54 times head width (Fig. <xref ref-type="fig" rid="F2">2c</xref>). Pronotum 0.54 times elytral width, pronotal punctation large and densely distributed, smaller than those on head, 1.0–2.0 diameters apart, surface polished between punctation. Punctation on elytra moderately large and densely distributed, 1.0–2.0 diameters apart, similar to those on pronotum. Prosternal process narrow with sides parallel. Posterior margin of abdominal ventrite 5 and 6 slightly emarginate medially in male (Fig. <xref ref-type="fig" rid="F2">2d</xref>).</p><p>Male genitalia: penis slender, penis capsule with short outer and inner arms, apex of penis bifurcate with membranous appendage (Fig. <xref ref-type="fig" rid="F2">2e–f</xref>). Tegmen stout with penis guide slightly asymmetrical in ventral view and widest at base with sides parallel from base to 1/2 length, then gradually converging to blunt apex in lateral view. Parameres stout, distinctly longer than penis guide, densely covered with long setae at inner surfaces and apices with group of long setae in lateral view (Fig. <xref ref-type="fig" rid="F2">2g–h</xref>).</p><p>Female genitalia: coxites distinctly elongate, approximately triangular (Fig. <xref ref-type="fig" rid="F2">2i</xref>).</p></tp:treatment-sec><tp:treatment-sec sec-type="material"><title>Material examined.</title><p>China: Jiangxi Prov: 2 males and 1 female, Luofu village, Jinggangshan County, [<named-content xmlns:xlink="http://www.w3.org/1999/xlink" content-type="dwc:verbatimCoordinates" xlink:type="simple">26°65.41'N; 114°22.49'E</named-content>], ca 763m, 18.ix.2004, Wang XM leg; 1 female, Jingzhu Mountain, Jinggangshan County, [<named-content xmlns:xlink="http://www.w3.org/1999/xlink" content-type="dwc:verbatimCoordinates" xlink:type="simple">26°37.95'N; 114°08.98'E</named-content>], ca 1142m, 22.ix.2004, Wang XM leg.</p></tp:treatment-sec><tp:treatment-sec sec-type="Distribution"><title>Distribution.</title><p>China (Gansu, Zhejiang, Jiangxi, Fujian, Yunnan) (Fig. <xref ref-type="fig" rid="F5">5</xref>).</p><fig id="F5" position="float" orientation="portrait"><label>Figure 5.</label><caption><p>Distribution map. (●) <italic><tp:taxon-name><tp:taxon-name-part taxon-name-part-type="genus">Xanthocorus</tp:taxon-name-part> <tp:taxon-name-part taxon-name-part-type="species">nigromarginatus</tp:taxon-name-part></tp:taxon-name></italic> (Miyatake, 1970); (■) <italic><tp:taxon-name><tp:taxon-name-part taxon-name-part-type="genus">Xanthocorus</tp:taxon-name-part> <tp:taxon-name-part taxon-name-part-type="species">nigrosuturalis</tp:taxon-name-part></tp:taxon-name></italic> sp. n.; (▲) <italic><tp:taxon-name><tp:taxon-name-part taxon-name-part-type="genus">Xanthocorus</tp:taxon-name-part> <tp:taxon-name-part taxon-name-part-type="species">mucronatus</tp:taxon-name-part></tp:taxon-name></italic> sp. n.</p></caption><graphic xmlns:xlink="http://www.w3.org/1999/xlink" xlink:href="zookeys-511-089-g005.jpg" position="float" orientation="portrait" xlink:type="simple" id="oo_46275.jpg"/></fig></tp:treatment-sec><tp:treatment-sec sec-type="Remarks"><title>Remarks.</title><p>The Chinese specimens of this species studied were identical with the illustrations and descriptions of adult and male genitalia given by <xref ref-type="bibr" rid="B5">Miyatake (1970)</xref>.</p></tp:treatment-sec><tp:treatment-sec><!--Section generated to contain objects referenced in tp:taxon-treatment.--><fig id="F1" position="float" orientation="portrait"><label>Figure 1.</label><caption><p><italic><tp:taxon-name><tp:taxon-name-part taxon-name-part-type="genus">Xanthocorus</tp:taxon-name-part> <tp:taxon-name-part taxon-name-part-type="species">nigromarginatus</tp:taxon-name-part></tp:taxon-name></italic> (Miyatake, 1970). <bold>a</bold> antenna <bold>b</bold> mandible <bold>c</bold> labium <bold>d</bold> maxilla <bold>e</bold> prosternum <bold>f</bold> meso- and metaventrite <bold>g</bold> metendosternite <bold>h</bold> front leg <bold>i</bold> hind leg <bold>j</bold> tarsal claws. Scale bars: 0.1 mm.</p></caption><graphic xmlns:xlink="http://www.w3.org/1999/xlink" xlink:href="zookeys-511-089-g001.jpg" position="float" orientation="portrait" xlink:type="simple" id="oo_46271.jpg"/></fig><fig id="F2" position="float" orientation="portrait"><label>Figure 2.</label><caption><p><italic><tp:taxon-name><tp:taxon-name-part taxon-name-part-type="genus">Xanthocorus</tp:taxon-name-part> <tp:taxon-name-part taxon-name-part-type="species">nigromarginatus</tp:taxon-name-part></tp:taxon-name></italic> (Miyatake, 1970). <bold>a</bold> dorsal view <bold>b</bold> lateral view <bold>c</bold> anterior view <bold>d</bold> abdomen <bold>e</bold> penis <bold>f</bold> apex of penis <bold>g</bold> tegmen, lateral view <bold>h</bold> tegmen, ventral view <bold>i</bold> female genitalia: ovipositor. Scale bars: 0.1 mm.</p></caption><graphic xmlns:xlink="http://www.w3.org/1999/xlink" xlink:href="zookeys-511-089-g002.jpg" position="float" orientation="portrait" xlink:type="simple" id="oo_46272.jpg"/></fig></tp:treatment-sec><ref-list><ref id="B6"><mixed-citation xmlns:xlink="http://www.w3.org/1999/xlink" xlink:type="simple"><person-group><name name-style="western"><surname>Pang</surname><given-names>XF</given-names></name><name name-style="western"><surname>Mao</surname><given-names>JL</given-names></name></person-group> (<year>1979</year>) <source><tp:taxon-name><tp:taxon-name-part taxon-name-part-type="order">Coleoptera</tp:taxon-name-part></tp:taxon-name>: <tp:taxon-name><tp:taxon-name-part taxon-name-part-type="family">Coccinellidae</tp:taxon-name-part></tp:taxon-name> II. Economic Entomology China, 14.</source> <publisher-name>Science Press</publisher-name>, <publisher-loc>Beijing, China</publisher-loc>, <size units="page">170 pp</size>. <comment>[In Chinese]</comment> </mixed-citation></ref><ref id="B1"><mixed-citation xmlns:xlink="http://www.w3.org/1999/xlink" xlink:type="simple"><person-group><name name-style="western"><surname>Cao</surname><given-names>CY</given-names></name><name name-style="western"><surname>Pan</surname><given-names>YZ</given-names></name><name name-style="western"><surname>Wang</surname><given-names>H</given-names></name></person-group> (<year>1992</year>) <source><tp:taxon-name><tp:taxon-name-part taxon-name-part-type="family">Coccinellidae</tp:taxon-name-part></tp:taxon-name> of Yunnan</source>. <publisher-name>Yunnan Science &amp; Technology Publishing House</publisher-name>, <publisher-loc>Kunming</publisher-loc>, <fpage>16</fpage>–<lpage>242</lpage>. <comment>[In Chinese]</comment> </mixed-citation></ref><ref id="B7"><mixed-citation xmlns:xlink="http://www.w3.org/1999/xlink" xlink:type="simple"><person-group><name name-style="western"><surname>Pang</surname><given-names>H</given-names></name><name name-style="western"><surname>Ren</surname><given-names>SX</given-names></name><name name-style="western"><surname>Zeng</surname><given-names>T</given-names></name><name name-style="western"><surname>Pang</surname><given-names>XF</given-names></name></person-group> (<year>2004</year>) <source>Biodiversity and their utilization of <tp:taxon-name><tp:taxon-name-part taxon-name-part-type="family">Coccinellidae</tp:taxon-name-part></tp:taxon-name> in China.</source> <publisher-name>Science and Technology Press of Guangdong</publisher-name>, <publisher-loc>Guangzhou</publisher-loc>, <size units="page">168 pp</size>. <comment>[In Chinese]</comment> </mixed-citation></ref><ref id="B8"><mixed-citation xmlns:xlink="http://www.w3.org/1999/xlink" xlink:type="simple"><person-group><name name-style="western"><surname>Ren</surname><given-names>SX</given-names></name><name name-style="western"><surname>Wang</surname><given-names>XM</given-names></name><name name-style="western"><surname>Pang</surname><given-names>H</given-names></name><name name-style="western"><surname>Peng</surname><given-names>ZQ</given-names></name><name name-style="western"><surname>Zeng</surname><given-names>T</given-names></name></person-group> (<year>2009</year>) <source>Colored pictorial handbook of ladybird beetles in China.</source> <publisher-name>Science Press</publisher-name>, <publisher-loc>Beijing</publisher-loc>, <size units="page">336 pp</size>. <comment>[In Chinese]</comment> </mixed-citation></ref><ref id="B5"><mixed-citation xmlns:xlink="http://www.w3.org/1999/xlink" xlink:type="simple"><person-group><name name-style="western"><surname>Miyatake</surname><given-names>M</given-names></name></person-group> (<year>1970</year>) <article-title>The East-Asian coccinellid beetles preserved in the California Academy of Sciences. Tribe <tp:taxon-name><tp:taxon-name-part taxon-name-part-type="tribe">Chilocorini</tp:taxon-name-part></tp:taxon-name>.</article-title> <source>Memoirs of the College of Agriculture, Ehime University</source> <volume>14</volume>(<issue>3</issue>): <fpage>19</fpage>–<lpage>56</lpage>. </mixed-citation></ref></ref-list></tp:taxon-treatment>
