# Supplementary material for: Contribution to the genus Xanthocorus Miyatake (Coleoptera, Coccinellidae, Chilocorini)
Source: Zookeys. 2015 Jul 2;(511):89–98. doi: 10.3897/zookeys.511.9584 (PMC4523747; doi:10.3897/zookeys.511.9584)
Supplement: XML Treatment for Xanthocorus nigrosuturalis [file zookeys.511.9584-treatment3.xml]

<!DOCTYPE tp:taxon-treatment
  PUBLIC "-//TaxonX//DTD Taxonomic Treatment Publishing DTD v0 20100105//EN" "tax-treatment-NSO.dtd">
<tp:taxon-treatment xmlns:tp="http://www.plazi.org/taxpub"><tp:treatment-meta><kwd-group><label>Taxon classification</label><kwd><named-content content-type="kingdom">Animalia</named-content></kwd><kwd><named-content content-type="order">Coleoptera</named-content></kwd><kwd><named-content content-type="family">Coccinellidae</named-content></kwd></kwd-group><mixed-citation publication-type="journal"><person-group><name><surname>Li</surname><given-names>Wenjing</given-names></name><name><surname>Chen</surname><given-names>Xiaosheng</given-names></name><name><surname>Wang</surname><given-names>Xingmin</given-names></name><name><surname>Ren</surname><given-names>Shunxiang</given-names></name></person-group><article-title>Contribution to the genus <italic><tp:taxon-name><tp:taxon-name-part taxon-name-part-type="genus">Xanthocorus</tp:taxon-name-part></tp:taxon-name></italic> Miyatake (<tp:taxon-name><tp:taxon-name-part taxon-name-part-type="order">Coleoptera</tp:taxon-name-part></tp:taxon-name>, <tp:taxon-name><tp:taxon-name-part taxon-name-part-type="family">Coccinellidae</tp:taxon-name-part></tp:taxon-name>, <tp:taxon-name><tp:taxon-name-part taxon-name-part-type="tribe">Chilocorini</tp:taxon-name-part></tp:taxon-name>)</article-title><source>Zookeys</source><day>2</day><month>7</month><year>2015</year><volume>2015</volume><issue>511</issue><fpage>89</fpage><lpage>98</lpage><pub-id pub-id-type="doi">10.3897/zookeys.511.9584</pub-id></mixed-citation></tp:treatment-meta><tp:nomenclature><tp:taxon-name>
                        <tp:taxon-name-part taxon-name-part-type="genus">Xanthocorus</tp:taxon-name-part>
                        <tp:taxon-name-part taxon-name-part-type="species">nigrosuturalis</tp:taxon-name-part>
                        <object-id xmlns:xlink="http://www.w3.org/1999/xlink" content-type="zoobank" xlink:type="simple">http://zoobank.org/720BAC11-200D-408E-8D30-B68B2FD92B95</object-id>
                    </tp:taxon-name><tp:taxon-authority>Li &amp; Ren</tp:taxon-authority><tp:taxon-status xmlns:xlink="http://www.w3.org/1999/xlink" xlink:type="simple">sp. n.</tp:taxon-status><xref ref-type="fig" rid="F3">Figs 3a–j</xref><xref ref-type="fig" rid="F5">, 5</xref></tp:nomenclature><tp:treatment-sec sec-type="Diagnosis"><title>Diagnosis.</title><p>This species resembles <italic><tp:taxon-name><tp:taxon-name-part taxon-name-part-type="genus">Xanthocorus</tp:taxon-name-part> <tp:taxon-name-part taxon-name-part-type="species">nigromarginatus</tp:taxon-name-part></tp:taxon-name></italic>, but can be distinguished from it by having slightly elongate body; black pronotum with only anterior <!--PageBreak--><!--PageBreak-->angles yellow; elytra yellow with black elytral lateral margin, anterior margin and suture (Fig. <xref ref-type="fig" rid="F3">3a–c</xref>); slender parameres (Fig. <xref ref-type="fig" rid="F3">3g</xref>). In <italic><tp:taxon-name><tp:taxon-name-part taxon-name-part-type="genus">Xanthocorus</tp:taxon-name-part> <tp:taxon-name-part taxon-name-part-type="species">nigromarginatus</tp:taxon-name-part></tp:taxon-name></italic>, body almost circular, pronotum black except anterior angles and anterior margin yellow; elytra yellow, only elytral lateral margin black (Fig. <xref ref-type="fig" rid="F2">2a–c</xref>); parameres stout (Fig. <xref ref-type="fig" rid="F2">2g</xref>).</p></tp:treatment-sec><tp:treatment-sec sec-type="Description"><title>Description.</title><p>TL: 4.16–5.79 mm, TW: 3.35–4.81 mm, TH: 1.83–2.77 mm, TL/TW: 1.20–1.24, PL/PW: 0.47–0.51, EL/EW: 1.04–1.05.</p><p>Body broadly oval, moderately convex. Head and mouthparts black. Antenna brownish yellow, sparsely covered with short, greyish pubescence. Pronotum black with anterior angles yellow. Scutellum black. Elytra yellow with black elytral bead, anterior margin and suture (Fig. <xref ref-type="fig" rid="F3">3a–c</xref>). Underside black except inner margins of elytral epipleura yellow. Abdominal ventrites brown, sparsely covered with short, greyish pubescence.</p><p>Head relatively large, 0.56 times pronotal width, punctation on frons large and densely distributed, 1.0–1.5 diameters apart, surface polished between punctation. Eyes approximately oval, densely faceted, interocular distance 0.51 times head width (Fig. <xref ref-type="fig" rid="F3">3c</xref>). Pronotum 0.55 times elytral width, pronotal punctation large and moderately densely distributed, smaller than those on head, 2.0–3.0 diameters apart, surface polished between punctation. Punctation on elytra moderately large and moderately densely distributed, 2.0–3.0 diameters apart, similar to those on pronotum. Prosternal process narrow with parallel sided. Posterior margin of male abdominal ventrite 5 distinctly emarginate and ventrite 6 slightly emarginate medially (Fig. <xref ref-type="fig" rid="F3">3d</xref>).</p><p>Male genitalia: penis slender, penis capsule with short outer and inner arms. Apex of penis bifurcate with membranous appendage (Fig. <xref ref-type="fig" rid="F3">3e–f</xref>). Tegmen stout with penis guide distinctly asymmetrical in ventral view and with sides parallel from base to 2/3 length, then abruptly converging to blunt apex in lateral view. Parameres slender, strongly constricted at base, expanded toward apex, distinctly longer than penis guide, densely covered with long setae at inner surfaces and apices with group of long setae in lateral view (Fig. <xref ref-type="fig" rid="F3">3g–h</xref>).</p><p>Female genitalia: coxites distinctly elongate, approximately triangular (Fig. <xref ref-type="fig" rid="F3">3i</xref>). Spermatheca C-shaped, cornu without appendage (Fig. <xref ref-type="fig" rid="F3">3j</xref>).</p></tp:treatment-sec><tp:treatment-sec sec-type="Types"><title>Types.</title><p>Holotype. male, China: Shannxi Prov: Daguping and Xihe Conservation Station, Foping National Nature Reserve, No. SCAU (E) 11475, [<named-content xmlns:xlink="http://www.w3.org/1999/xlink" content-type="dwc:verbatimCoordinates" xlink:type="simple">33°35.57'N; 107°50.25'E</named-content>], ca 1428m, 22.vii.2009, Wang XM leg (SCAU). Paratypes. 1 male and 1 female with same data as holotype (1 female in SCAU, 1 male in IOZ); Sichuan Prov: 7 females, Mamize village, Leibo County, [<named-content xmlns:xlink="http://www.w3.org/1999/xlink" content-type="dwc:verbatimCoordinates" xlink:type="simple">28°25.02'N; 103°36.13'E</named-content>], ca 2600m, 19–20.ix.2007, Liang JB leg (SCAU); 2 females, Dafengding National Nature Reserve, Meigu County, [<named-content xmlns:xlink="http://www.w3.org/1999/xlink" content-type="dwc:verbatimCoordinates" xlink:type="simple">28°60.77'N; 103°23.72'E</named-content>], ca 2400m, 21.ix.2007, Chen XS leg (SCAU); 2 males and 1 female, Liziping National Nature Reserve, Shimian County, [<named-content xmlns:xlink="http://www.w3.org/1999/xlink" content-type="dwc:verbatimCoordinates" xlink:type="simple">29°09.89'N; 102°33.84'E</named-content>], ca 2000m, 26–27.ix.2007, Chen XS leg (2 males in SCAU, 1 female in IOZ). Hubei Prov: 1 male and 1 female, Banqiao Conservation Station, Shennongjia National Nature Reserve, [<named-content xmlns:xlink="http://www.w3.org/1999/xlink" content-type="dwc:verbatimCoordinates" xlink:type="simple">31°45.90'N; 110°37.02'E</named-content>], ca 1170m, 21–24.vii.2007, Wang XM leg (SCAU); 4 females, Guanmenshan Scenic Spot, Shennongjia National Nature Reserve, [<named-content xmlns:xlink="http://www.w3.org/1999/xlink" content-type="dwc:verbatimCoordinates" xlink:type="simple">31°42.94'N; 110°36.53'E</named-content>], ca 1260m, 2.viiiI.2007, Chen XS leg (SCAU).</p><!--PageBreak--><!--PageBreak--></tp:treatment-sec><tp:treatment-sec sec-type="Distribution"><title>Distribution.</title><p>China (Hubei, Sichuan, Shannxi) (Fig. <xref ref-type="fig" rid="F5">5</xref>).</p></tp:treatment-sec><tp:treatment-sec sec-type="Etymology"><title>Etymology.</title><p>The species name is derived from Latin and refers to the black elytral suture.</p></tp:treatment-sec><tp:treatment-sec><!--Section generated to contain objects referenced in tp:taxon-treatment.--><fig id="F3" position="float" orientation="portrait"><label>Figure 3.</label><caption><p><italic><tp:taxon-name><tp:taxon-name-part taxon-name-part-type="genus">Xanthocorus</tp:taxon-name-part> <tp:taxon-name-part taxon-name-part-type="species">nigrosuturalis</tp:taxon-name-part></tp:taxon-name></italic> sp. n. <bold>a</bold> dorsal view <bold>b</bold> lateral view <bold>c</bold> anterior view <bold>d</bold> abdomen <bold>e</bold> penis <bold>f</bold> apex of penis <bold>g</bold> tegmen, lateral view <bold>h</bold> tegmen, ventral view <bold>i</bold>–<bold>j</bold> female genitalia: <bold>i</bold> ovipositor <bold>j</bold> spermatheca. Scale bars: 0.1 mm.</p></caption><graphic xmlns:xlink="http://www.w3.org/1999/xlink" xlink:href="zookeys-511-089-g003.jpg" position="float" orientation="portrait" xlink:type="simple" id="oo_46273.jpg"/></fig><fig id="F5" position="float" orientation="portrait"><label>Figure 5.</label><caption><p>Distribution map. (●) <italic><tp:taxon-name><tp:taxon-name-part taxon-name-part-type="genus">Xanthocorus</tp:taxon-name-part> <tp:taxon-name-part taxon-name-part-type="species">nigromarginatus</tp:taxon-name-part></tp:taxon-name></italic> (Miyatake, 1970); (■) <italic><tp:taxon-name><tp:taxon-name-part taxon-name-part-type="genus">Xanthocorus</tp:taxon-name-part> <tp:taxon-name-part taxon-name-part-type="species">nigrosuturalis</tp:taxon-name-part></tp:taxon-name></italic> sp. n.; (▲) <italic><tp:taxon-name><tp:taxon-name-part taxon-name-part-type="genus">Xanthocorus</tp:taxon-name-part> <tp:taxon-name-part taxon-name-part-type="species">mucronatus</tp:taxon-name-part></tp:taxon-name></italic> sp. n.</p></caption><graphic xmlns:xlink="http://www.w3.org/1999/xlink" xlink:href="zookeys-511-089-g005.jpg" position="float" orientation="portrait" xlink:type="simple" id="oo_46275.jpg"/></fig><fig id="F2" position="float" orientation="portrait"><label>Figure 2.</label><caption><p><italic><tp:taxon-name><tp:taxon-name-part taxon-name-part-type="genus">Xanthocorus</tp:taxon-name-part> <tp:taxon-name-part taxon-name-part-type="species">nigromarginatus</tp:taxon-name-part></tp:taxon-name></italic> (Miyatake, 1970). <bold>a</bold> dorsal view <bold>b</bold> lateral view <bold>c</bold> anterior view <bold>d</bold> abdomen <bold>e</bold> penis <bold>f</bold> apex of penis <bold>g</bold> tegmen, lateral view <bold>h</bold> tegmen, ventral view <bold>i</bold> female genitalia: ovipositor. Scale bars: 0.1 mm.</p></caption><graphic xmlns:xlink="http://www.w3.org/1999/xlink" xlink:href="zookeys-511-089-g002.jpg" position="float" orientation="portrait" xlink:type="simple" id="oo_46272.jpg"/></fig></tp:treatment-sec></tp:taxon-treatment>
