# Supplementary material for: Contribution to the genus Xanthocorus Miyatake (Coleoptera, Coccinellidae, Chilocorini)
Source: Zookeys. 2015 Jul 2;(511):89–98. doi: 10.3897/zookeys.511.9584 (PMC4523747; doi:10.3897/zookeys.511.9584)
Supplement: XML Treatment for Xanthocorus mucronatus [file zookeys.511.9584-treatment4.xml]

<!DOCTYPE tp:taxon-treatment
  PUBLIC "-//TaxonX//DTD Taxonomic Treatment Publishing DTD v0 20100105//EN" "tax-treatment-NSO.dtd">
<tp:taxon-treatment xmlns:tp="http://www.plazi.org/taxpub"><tp:treatment-meta><kwd-group><label>Taxon classification</label><kwd><named-content content-type="kingdom">Animalia</named-content></kwd><kwd><named-content content-type="order">Coleoptera</named-content></kwd><kwd><named-content content-type="family">Coccinellidae</named-content></kwd></kwd-group><mixed-citation publication-type="journal"><person-group><name><surname>Li</surname><given-names>Wenjing</given-names></name><name><surname>Chen</surname><given-names>Xiaosheng</given-names></name><name><surname>Wang</surname><given-names>Xingmin</given-names></name><name><surname>Ren</surname><given-names>Shunxiang</given-names></name></person-group><article-title>Contribution to the genus <italic><tp:taxon-name><tp:taxon-name-part taxon-name-part-type="genus">Xanthocorus</tp:taxon-name-part></tp:taxon-name></italic> Miyatake (<tp:taxon-name><tp:taxon-name-part taxon-name-part-type="order">Coleoptera</tp:taxon-name-part></tp:taxon-name>, <tp:taxon-name><tp:taxon-name-part taxon-name-part-type="family">Coccinellidae</tp:taxon-name-part></tp:taxon-name>, <tp:taxon-name><tp:taxon-name-part taxon-name-part-type="tribe">Chilocorini</tp:taxon-name-part></tp:taxon-name>)</article-title><source>Zookeys</source><day>2</day><month>7</month><year>2015</year><volume>2015</volume><issue>511</issue><fpage>89</fpage><lpage>98</lpage><pub-id pub-id-type="doi">10.3897/zookeys.511.9584</pub-id></mixed-citation></tp:treatment-meta><tp:nomenclature><tp:taxon-name>
                        <tp:taxon-name-part taxon-name-part-type="genus">Xanthocorus</tp:taxon-name-part>
                        <tp:taxon-name-part taxon-name-part-type="species">mucronatus</tp:taxon-name-part>
                        <object-id xmlns:xlink="http://www.w3.org/1999/xlink" content-type="zoobank" xlink:type="simple">http://zoobank.org/190749C1-140A-438F-877B-2011BCCB6D7D</object-id>
                    </tp:taxon-name><tp:taxon-authority>Li &amp; Ren</tp:taxon-authority><tp:taxon-status xmlns:xlink="http://www.w3.org/1999/xlink" xlink:type="simple">sp. n.</tp:taxon-status><xref ref-type="fig" rid="F4">Figs 4a–h</xref><xref ref-type="fig" rid="F5">, 5</xref><!--PageBreak--></tp:nomenclature><tp:treatment-sec sec-type="Diagnosis"><title>Diagnosis.</title><p>This species is similar to <italic><tp:taxon-name><tp:taxon-name-part taxon-name-part-type="genus">Xanthocorus</tp:taxon-name-part> <tp:taxon-name-part taxon-name-part-type="species">nigrosuturalis</tp:taxon-name-part></tp:taxon-name></italic> sp. n., but can be distinguished from it by having lateral margins of elytra yellow (Fig. <xref ref-type="fig" rid="F4">4a</xref>) and apex of penis pointed (Fig. <xref ref-type="fig" rid="F4">4f</xref>). In <italic><tp:taxon-name><tp:taxon-name-part taxon-name-part-type="genus">Xanthocorus</tp:taxon-name-part> <tp:taxon-name-part taxon-name-part-type="species">nigrosuturalis</tp:taxon-name-part></tp:taxon-name></italic> sp. n., elytral lateral margin is black (Fig. <xref ref-type="fig" rid="F3">3a</xref>) and penis has blunt and bifurcate apex (Fig. <xref ref-type="fig" rid="F3">3f</xref>).</p></tp:treatment-sec><tp:treatment-sec sec-type="Description"><title>Description.</title><p>TL: 3.75 mm, TW: 2.98 mm, TH: 1.62 mm, TL/TW: 1.27, PL/PW: 0.49, EL/EW: 1.01.</p><p>Body broadly oval, moderately convex. Head black except sides of clypeus yellow. Mouthparts black. Antenna brown, sparsely covered with short, greyish pubescence. Pronotum black with anterior angles yellow. Scutellum black. Elytra yellow with black suture (Fig. <xref ref-type="fig" rid="F4">4a–c</xref>). Underside black except elytral epipleura yellow, sparsely covered with short, greyish pubescence.</p><p>Head relatively large, 0.58 times pronotal width, punctation on frons fine and moderately densely distributed, 2.0–3.0 diameters apart, surface polished between punctation. Eyes approximately oval, densely faceted, interocular distance 0.55 times head width (Fig. <xref ref-type="fig" rid="F4">4c</xref>). Pronotum 0.55 times elytral width, pronotal punctation fine and sparsely distributed, smaller than those on head, 3.0–4.0 diameters apart, surface polished between punctation. Punctation on elytra moderately fine and sparsely distributed, 2.0–3.0 diameters apart, similar to those on pronotum. Prosternal process narrow with sides parallel. Posterior margin of abdominal ventrite 5 and 6 distinctly emarginated medially in male (Fig. <xref ref-type="fig" rid="F4">4d</xref>).</p><p>Male genitalia: penis slender, penis capsule with short outer and inner arms. Apex of penis strongly narrow with membranous appendage (Fig. <xref ref-type="fig" rid="F4">4e–f</xref>). Tegmen stout with penis guide with parallel sided from base to 1/2 length, then gradually converging to blunt apex in ventral view; in lateral view, penis guide widest at base, gradually constricted to apex. Parameres strongly constricted at base and expanded toward apex, longer than penis guide, densely covered with long setae at the inner sides and distal end with a group of long setae in lateral view (Fig. <xref ref-type="fig" rid="F4">4g–h</xref>).</p><p>Female genitalia: unknown.</p></tp:treatment-sec><tp:treatment-sec sec-type="Types"><title>Types.</title><p>Holotype. male, <bold>China: Yunnan Prov</bold>: Shangri-La, No. 20051215051, [<named-content xmlns:xlink="http://www.w3.org/1999/xlink" content-type="dwc:verbatimCoordinates" xlink:type="simple">27°90.22'N; 99°63.37'E</named-content>], ca 3450m, 3.ix.2005, Wang XM leg (SCAU).</p></tp:treatment-sec><tp:treatment-sec sec-type="Distribution"><title>Distribution.</title><p>China (Yunnan) (Fig. <xref ref-type="fig" rid="F5">5</xref>).</p></tp:treatment-sec><tp:treatment-sec sec-type="Etymology"><title>Etymology.</title><p>The species name is derived from Latin and refers to the pointed apex of penis.</p><!--PageBreak--><!--PageBreak--></tp:treatment-sec><tp:treatment-sec><!--Section generated to contain objects referenced in tp:taxon-treatment.--><fig id="F4" position="float" orientation="portrait"><label>Figure 4.</label><caption><p><italic><tp:taxon-name><tp:taxon-name-part taxon-name-part-type="genus">Xanthocorus</tp:taxon-name-part> <tp:taxon-name-part taxon-name-part-type="species">mucronatus</tp:taxon-name-part></tp:taxon-name></italic> sp. n. <bold>a</bold> dorsal view <bold>b</bold> lateral view <bold>c</bold> anterior view <bold>d</bold> abdomen <bold>e</bold> penis <bold>f</bold> apex of penis <bold>g</bold> tegmen, lateral view <bold>h</bold> tegmen, ventral view. Scale bars: 0.1 mm.</p></caption><graphic xmlns:xlink="http://www.w3.org/1999/xlink" xlink:href="zookeys-511-089-g004.jpg" position="float" orientation="portrait" xlink:type="simple" id="oo_46274.jpg"/></fig><fig id="F5" position="float" orientation="portrait"><label>Figure 5.</label><caption><p>Distribution map. (●) <italic><tp:taxon-name><tp:taxon-name-part taxon-name-part-type="genus">Xanthocorus</tp:taxon-name-part> <tp:taxon-name-part taxon-name-part-type="species">nigromarginatus</tp:taxon-name-part></tp:taxon-name></italic> (Miyatake, 1970); (■) <italic><tp:taxon-name><tp:taxon-name-part taxon-name-part-type="genus">Xanthocorus</tp:taxon-name-part> <tp:taxon-name-part taxon-name-part-type="species">nigrosuturalis</tp:taxon-name-part></tp:taxon-name></italic> sp. n.; (▲) <italic><tp:taxon-name><tp:taxon-name-part taxon-name-part-type="genus">Xanthocorus</tp:taxon-name-part> <tp:taxon-name-part taxon-name-part-type="species">mucronatus</tp:taxon-name-part></tp:taxon-name></italic> sp. n.</p></caption><graphic xmlns:xlink="http://www.w3.org/1999/xlink" xlink:href="zookeys-511-089-g005.jpg" position="float" orientation="portrait" xlink:type="simple" id="oo_46275.jpg"/></fig><fig id="F3" position="float" orientation="portrait"><label>Figure 3.</label><caption><p><italic><tp:taxon-name><tp:taxon-name-part taxon-name-part-type="genus">Xanthocorus</tp:taxon-name-part> <tp:taxon-name-part taxon-name-part-type="species">nigrosuturalis</tp:taxon-name-part></tp:taxon-name></italic> sp. n. <bold>a</bold> dorsal view <bold>b</bold> lateral view <bold>c</bold> anterior view <bold>d</bold> abdomen <bold>e</bold> penis <bold>f</bold> apex of penis <bold>g</bold> tegmen, lateral view <bold>h</bold> tegmen, ventral view <bold>i</bold>–<bold>j</bold> female genitalia: <bold>i</bold> ovipositor <bold>j</bold> spermatheca. Scale bars: 0.1 mm.</p></caption><graphic xmlns:xlink="http://www.w3.org/1999/xlink" xlink:href="zookeys-511-089-g003.jpg" position="float" orientation="portrait" xlink:type="simple" id="oo_46273.jpg"/></fig></tp:treatment-sec></tp:taxon-treatment>
